# Supplementary material for: Identification of New Therapeutic Targets for Gastric Cancer With Bioinformatics
Source: Front Genet. 2020 Aug 18;11:865. doi: 10.3389/fgene.2020.00865 (PMC7461879; doi:10.3389/fgene.2020.00865)
Supplement: Supplementary file 3 [file Table_3.XLSX]

## Sheet: Clinic in CNA subgroup
Table S3 clinical characteristics in mutation and CNA groups (-1=deletion, 0=normal, 1=amplification)
	FBN1--1	FBN1-0	FBN1-1	P		FN1--1	FN1-0	FN1-1	P		HGF--1	HGF-0	HGF-1	P		MMP9--1	MMP9-0	MMP9-1	P		THBS1--1	THBS1-0	THBS1-1	P		VCAN--1	VCAN-0	VCAN-1	P
T1	2	15	2		T1	3	11	5		T1	4	8	7		T1	1	5	13		T1	3	13	3		T1	9	10
T2	26	49	5		T2	8	63	9		T2	4	41	35		T2	0	25	55		T2	26	95	6		T2	29	47	4
T3	48	104	15		T3	22	109	36		T3	11	77	79		T3	0	50	117		T3	50	105	12		T3	70	87	10
T4	17	75	8		T4	13	75	12		T4	8	57	35		T4	1	37	62		T4	21	70	9		T4	33	65	2
T1+2	28	64	7	0.7001	T1+2	11	74	14	0.5474	T1+2	8	49	42	0.9516	T1+2	1	30	68	0.7116	T1+2	29	108	9	0.2102	T1+2	38	57	4	0.9802
T3+4	65	179	23		T3+4	35	184	48		T3+4	19	134	114		T3+4	1	87	179		T3+4	71	175	21	0.1003，0.9159，0.3796	T3+4	103	152	12
N0	24	81	7		N0	14	76	22		N0	8	54	50		N0	1	41	70		N0	27	78	7		N0	44	67	1
N1	27	65	5		N1	11	73	13		N1	5	56	36		N1	0	27	70		N1	26	65	6		N1	41	50	6
N2	23	43	9		N2	8	54	13		N2	8	32	35		N2	1	21	53		N2	24	41	10		N2	30	41	4
N3	17	49	8		N3	13	49	12		N3	5	37	32		N3	0	26	48		N3	21	47	6		N3	23	46	5
N0+1	51	146	12	0.1046	N0+1	25	149	35	0.8329	N0+1	13	110	86	0.4182	N0+1	1	68	140	0.9547	N0+1	53	143	13	0.1276	N0+1	85	117	7	0.3526
N2+3	40	92	17		N2+3	21	103	25		N2+3	13	69	67		N2+3	1	47	101		N2+3	45	88	16		N2+3	53	87	9
M0	82	222	25	0.3776	M0	42	233	54	0.538	M0	25	161	143	0.5264	M0	2	105	222	0.8546	M0	89	214	26	0.7555	M0	128	185	16	0.4692
M1	6	16	4	0.9757， 0.2440，0.1721	M1	2	17	6		M1	1	15	9		M1	0	9	16		M1	6	16	3		M1	9	16	0
stage1	15	35	3		stage1	8	36	9		stage1	5	24	24		stage1	1	16	35		stage1	16	34	3		stage1	22	31	0
stage2	21	80	9		stage2	12	75	23		stage2	8	55	47		stage2	0	39	71		stage2	23	79	9		stage2	45	60	5
stage3	45	93	12		stage3	21	109	20		stage3	11	75	64		stage3	1	45	108		stage3	46	91	13		stage3	56	84	10
stage4	8	25	5		stage4	4	27	7		stage4	3	22	13		stage4	0	14	24		stage4	12	23	3		stage4	13	25	0
stage1+2	36	115	12	0.3043	stage1+2	20	111	32	0.4194	stage1+2	13	79	71	0.8427	stage1+2	1	55	106	0.8019	stage1+2	39	113	12	0.2627	stage1+2	67	91	5	0.4623
stage3+4	53	118	17		stage3+4	25	136	27		stage3+4	14	97	77		stage3+4	1	59	132		stage3+4	58	114	16		stage3+4	69	109	10
G1	2	7	1		G1	0	8	2		G1	2	4	4		G1	0	1	10		G1	2	7	1		G1	3	7	0
G2	42	84	11		G2	21	89	27		G2	14	61	62		G2	1	31	105		G2	51	76	11		G2	74	58	5
G3	50	152	16		G3	25	161	32		G3	11	114	93		G3	1	84	133		G3	51	151	16		G3	65	141	12
Female	37	88	9	0.647	Female	23	89	22	0.0992	Female	8	74	52	0.2427	Female	2	54	78	0.004	Female	39	87	8	0.525	Female	49	81	4	0.3864
Male	58	161	21		Male	23	176	41		Male	19	111	110		Male	0	65	175		Male	64	154	22	0.7557，0.2589，0.3072	Male	96	131	13

## Sheet: KM-mutation
Table S3 KM of GC patients in mutation and wild-type group (0=wild-type, 1=mutation)
ID	OS	status	FBN1	MMP9	FN1	HGF	THBS1	VCAN
TCGA-FP-A8CX	0.233333	0	0	0	0	0	0	0
TCGA-HU-A4GY	0.266667	0	0	0	0	0	0	0
TCGA-BR-A4J9	0.466667	0	0	0	0	0	0	0
TCGA-BR-A4J4	0.533333	0	0	0	0	0	0	0
TCGA-BR-8285	0.566667	1	0	0	0	0	0	0
TCGA-EQ-5647	0.633333	1	0	0	0	0	0	0
TCGA-BR-A4J6	0.666667	0	0	0	0	0	0	0
TCGA-BR-8077	0.7	0	0	0	0	0	0	0
TCGA-BR-8380	0.7	1	0	0	0	0	0	0
TCGA-BR-A4J1	0.733333	1	0	0	0	0	0	0
TCGA-HU-8610	0.766667	0	0	0	0	0	0	0
TCGA-ZQ-A9CR	0.8	1	0	0	0	0	0	0
TCGA-VQ-A8DL	0.933333	1	0	0	0	0	0	0
TCGA-BR-8366	0.966667	0	0	0	0	0	0	0
TCGA-CG-5722	1	0	0	0	0	0	0	0
TCGA-CG-5720	1	1	0	0	0	0	0	0
TCGA-CG-5719	1.03333	0	0	0	0	0	0	0
TCGA-BR-A4CS	1.5	1	0	0	0	0	0	0
TCGA-HU-8238	1.53333	0	0	0	0	0	0	0
TCGA-VQ-A91U	1.73333	1	0	0	0	0	0	0
TCGA-VQ-A8PM	1.9	1	0	0	0	0	0	0
TCGA-HU-A4H0	2.13333	0	0	0	0	0	0	0
TCGA-BR-8295	2.23333	1	0	0	0	0	0	0
TCGA-VQ-A8PF	2.53333	1	0	0	0	0	0	0
TCGA-IP-7968	2.56667	0	0	0	0	0	0	0
TCGA-VQ-A94P	2.7	1	0	0	0	0	0	0
TCGA-VQ-A8PJ	2.73333	1	0	0	0	0	0	0
TCGA-CG-4301	3.06667	0	0	0	0	0	0	0
TCGA-HU-A4GC	3.3	0	0	0	0	0	0	0
TCGA-BR-8370	3.36667	0	0	0	0	0	0	0
TCGA-IN-8663	3.43333	1	0	0	0	0	0	0
TCGA-BR-7901	3.5	1	0	0	0	0	0	0
TCGA-IN-7808	3.5	1	0	0	0	0	0	0
TCGA-FP-7735	3.53333	1	0	0	0	0	0	0
TCGA-MX-A5UG	3.76667	1	0	0	0	0	0	0
TCGA-BR-8384	3.76667	0	0	0	0	0	0	0
TCGA-CG-5730	4.06667	0	0	0	0	0	0	0
TCGA-BR-4253	4.13333	1	0	0	0	0	0	0
TCGA-BR-4255	4.13333	1	0	0	0	0	0	0
TCGA-D7-A748	4.4	1	0	0	0	0	0	0
TCGA-VQ-A925	4.6	1	0	0	0	0	0	0
TCGA-R5-A804	4.66667	1	0	0	0	0	0	0
TCGA-BR-4187	4.7	1	0	0	0	0	0	0
TCGA-FP-8210	5.1	1	0	0	0	0	0	0
TCGA-BR-A4QM	5.2	0	0	0	0	0	0	0
TCGA-BR-8483	5.46667	0	0	0	0	0	0	0
TCGA-VQ-A8DU	5.53333	1	0	0	0	0	0	0
TCGA-FP-A4BF	5.6	1	0	0	0	0	0	0
TCGA-KB-A6F5	5.63333	0	0	0	0	0	0	0
TCGA-HU-A4G3	5.66667	0	0	0	0	0	0	0
TCGA-VQ-A928	5.8	1	0	0	0	0	0	0
TCGA-SW-A7EB	5.86667	0	0	0	0	0	0	0
TCGA-D7-A4YV	6	1	0	0	0	0	0	0
TCGA-HU-8243	6	1	0	0	0	0	0	0
TCGA-R5-A7ZR	6.16667	1	0	0	0	0	0	0
TCGA-BR-A453	6.16667	1	0	0	0	0	0	0
TCGA-FP-A9TM	6.3	0	0	0	0	0	0	0
TCGA-BR-8592	6.36667	1	0	0	0	0	0	0
TCGA-IN-A6RP	6.53333	0	0	0	0	0	0	0
TCGA-IN-A7NR	6.6	0	0	0	0	0	0	0
TCGA-VQ-A927	6.66667	1	0	0	0	0	0	0
TCGA-BR-4183	6.7	1	0	0	0	0	0	0
TCGA-IN-A6RR	6.83333	1	0	0	0	0	0	0
TCGA-CG-5717	7.06667	1	0	0	0	0	0	0
TCGA-CG-4469	7.16667	1	0	0	0	0	0	0
TCGA-D7-A74B	7.23333	1	0	0	0	0	0	0
TCGA-BR-8381	7.46667	0	0	0	0	0	0	0
TCGA-BR-4188	7.53333	1	0	0	0	0	0	0
TCGA-BR-A452	7.63333	1	0	0	0	0	0	0
TCGA-BR-8676	7.63333	0	0	0	0	0	0	0
TCGA-CG-4436	8.1	0	0	0	0	0	0	0
TCGA-CG-5734	8.1	1	0	0	0	0	0	0
TCGA-EQ-8122	8.1	1	0	0	0	0	0	0
TCGA-BR-8284	8.16667	1	0	0	0	0	0	0
TCGA-CG-4437	8.16667	0	0	0	0	0	0	0
TCGA-BR-8687	8.33333	1	0	0	0	0	0	0
TCGA-R5-A7ZF	8.63333	1	0	0	0	0	0	0
TCGA-RD-A7BT	8.73333	1	0	0	0	0	0	0
TCGA-HU-A4H8	9	0	0	0	0	0	0	0
TCGA-RD-A8N6	9.06667	1	0	0	0	0	0	0
TCGA-BR-A4IZ	9.1	1	0	0	0	0	0	0
TCGA-VQ-A922	9.16667	1	0	0	0	0	0	0
TCGA-BR-7957	9.2	1	0	0	0	0	0	0
TCGA-BR-6565	9.3	1	0	0	0	0	0	0
TCGA-BR-7197	9.33333	0	0	0	0	0	0	0
TCGA-R5-A805	9.36667	1	0	0	0	0	0	0
TCGA-BR-4256	9.46667	1	0	0	0	0	0	0
TCGA-BR-8590	9.46667	1	0	0	0	0	0	0
TCGA-B7-A5TN	9.56667	0	0	0	0	0	0	0
TCGA-B7-A5TK	9.6	0	0	0	0	0	0	0
TCGA-VQ-A91X	9.63333	1	0	0	0	0	0	0
TCGA-BR-4279	9.7	1	0	0	0	0	0	0
TCGA-BR-8080	9.73333	1	0	0	0	0	0	0
TCGA-VQ-A91Y	9.86667	1	0	0	0	0	0	0
TCGA-MX-A663	10	1	0	0	0	0	0	0
TCGA-BR-8683	10	1	0	0	0	0	0	0
TCGA-D7-6527	10.4	1	0	0	0	0	0	0
TCGA-IN-A7NT	10.7667	0	0	0	0	0	0	0
TCGA-B7-A5TJ	11.1667	0	0	0	0	0	0	0
TCGA-RD-A7BS	11.2	1	0	0	0	0	0	0
TCGA-FP-A4BE	11.2333	0	0	0	0	0	0	0
TCGA-CD-5803	11.3667	1	0	0	0	0	0	0
TCGA-D7-A6EV	11.4	0	0	0	0	0	0	0
TCGA-VQ-A94T	11.4	1	0	0	0	0	0	0
TCGA-D7-A6EX	11.4667	0	0	0	0	0	0	0
TCGA-D7-6820	11.4667	0	0	0	0	0	0	0
TCGA-CD-A489	11.4667	1	0	0	0	0	0	0
TCGA-F1-A72C	11.5333	0	0	0	0	0	0	0
TCGA-BR-8060	11.6	1	0	0	0	0	0	0
TCGA-CD-A48C	11.7667	1	0	0	0	0	0	0
TCGA-CD-8532	11.8	1	0	0	0	0	0	0
TCGA-B7-5818	11.8667	0	0	0	0	0	0	0
TCGA-IN-A7NU	11.8667	0	0	0	0	0	0	0
TCGA-BR-8371	11.9667	1	0	0	0	0	0	0
TCGA-CG-4455	12.2	0	0	0	0	0	0	0
TCGA-CG-5724	12.2	1	0	0	0	0	0	0
TCGA-CD-8534	12.2333	0	0	0	0	0	0	0
TCGA-CD-5804	12.2667	0	0	0	0	0	0	0
TCGA-BR-6709	12.3333	1	0	0	0	0	0	0
TCGA-CD-A4MH	12.3667	0	0	0	0	0	0	0
TCGA-CD-8529	12.4667	0	0	0	0	0	0	0
TCGA-CD-A487	12.4667	0	0	0	0	0	0	0
TCGA-CD-8528	12.5	0	0	0	0	0	0	0
TCGA-D7-6818	12.5333	1	0	0	0	0	0	0
TCGA-CD-5813	12.5667	1	0	0	0	0	0	0
TCGA-CD-8530	12.5667	0	0	0	0	0	0	0
TCGA-CD-A48A	12.6	0	0	0	0	0	0	0
TCGA-IN-A6RJ	12.6333	0	0	0	0	0	0	0
TCGA-CD-8526	12.7	0	0	0	0	0	0	0
TCGA-IN-A6RS	12.7667	0	0	0	0	0	0	0
TCGA-CD-8525	12.7667	0	0	0	0	0	0	0
TCGA-CD-A4MJ	12.8	0	0	0	0	0	0	0
TCGA-D7-5578	12.8333	0	0	0	0	0	0	0
TCGA-BR-8588	12.9667	0	0	0	0	0	0	0
TCGA-VQ-A8PH	12.9667	1	0	0	0	0	0	0
TCGA-D7-6817	12.9667	0	0	0	0	0	0	0
TCGA-BR-A4IY	13.0667	0	0	0	0	0	0	0
TCGA-HU-A4H2	13.1333	0	0	0	0	0	0	0
TCGA-CD-5799	13.2	0	0	0	0	0	0	0
TCGA-VQ-A8DZ	13.2	1	0	0	0	0	0	0
TCGA-CD-5801	13.3667	1	0	0	0	0	0	0
TCGA-VQ-A8DV	13.4333	1	0	0	0	0	0	0
TCGA-IN-A6RL	13.5333	1	0	0	0	0	0	0
TCGA-VQ-A8PS	13.5333	1	0	0	0	0	0	0
TCGA-CD-5802	13.5333	0	0	0	0	0	0	0
TCGA-D7-6525	13.5333	1	0	0	0	0	0	0
TCGA-CD-5798	13.6	0	0	0	0	0	0	0
TCGA-BR-A4J8	13.7	0	0	0	0	0	0	0
TCGA-IN-AB1X	13.7	0	0	0	0	0	0	0
TCGA-FP-8211	13.7667	0	0	0	0	0	0	0
TCGA-BR-6457	13.8667	0	0	0	0	0	0	0
TCGA-D7-A4YY	13.9667	0	0	0	0	0	0	0
TCGA-BR-A44U	14.0667	1	0	0	0	0	0	0
TCGA-BR-6455	14.0667	1	0	0	0	0	0	0
TCGA-CG-4441	14.2	1	0	0	0	0	0	0
TCGA-BR-8369	14.2333	0	0	0	0	0	0	0
TCGA-MX-A666	14.2333	0	0	0	0	0	0	0
TCGA-FP-7916	14.2667	1	0	0	0	0	0	0
TCGA-BR-A4J2	14.3667	0	0	0	0	0	0	0
TCGA-BR-8059	14.6333	1	0	0	0	0	0	0
TCGA-D7-8576	14.8667	1	0	0	0	0	0	0
TCGA-BR-8373	15	0	0	0	0	0	0	0
TCGA-D7-6528	15.4333	0	0	0	0	0	0	0
TCGA-BR-7722	15.5333	1	0	0	0	0	0	0
TCGA-CD-8533	15.6	0	0	0	0	0	0	0
TCGA-BR-8296	15.8	1	0	0	0	0	0	0
TCGA-VQ-A8PQ	15.8667	1	0	0	0	0	0	0
TCGA-D7-A6F2	15.8667	0	0	0	0	0	0	0
TCGA-HU-A4HB	15.9	1	0	0	0	0	0	0
TCGA-IN-AB1V	15.9667	0	0	0	0	0	0	0
TCGA-BR-6453	16.1667	0	0	0	0	0	0	0
TCGA-D7-6815	16.2	0	0	0	0	0	0	0
TCGA-VQ-AA6I	16.3667	1	0	0	0	0	0	0
TCGA-EQ-A4SO	16.4667	0	0	0	0	0	0	0
TCGA-VQ-A8PD	16.5333	1	0	0	0	0	0	0
TCGA-RD-A8NB	17.1	1	0	0	0	0	0	0
TCGA-VQ-AA6D	17.3667	0	0	0	0	0	0	0
TCGA-D7-8574	17.4333	0	0	0	0	0	0	0
TCGA-D7-6526	17.4333	0	0	0	0	0	0	0
TCGA-BR-6456	17.5333	1	0	0	0	0	0	0
TCGA-BR-8365	17.7667	1	0	0	0	0	0	0
TCGA-VQ-A8PK	18.1	1	0	0	0	0	0	0
TCGA-D7-6524	18.1	0	0	0	0	0	0	0
TCGA-BR-6706	18.3	1	0	0	0	0	0	0
TCGA-BR-7717	18.4	1	0	0	0	0	0	0
TCGA-HU-8245	18.4	0	0	0	0	0	0	0
TCGA-R5-A7ZE	18.4667	1	0	0	0	0	0	0
TCGA-IN-A6RI	18.6333	0	0	0	0	0	0	0
TCGA-VQ-AA64	18.6667	1	0	0	0	0	0	0
TCGA-VQ-A8E0	18.7333	1	0	0	0	0	0	0
TCGA-D7-6521	18.8	0	0	0	0	0	0	0
TCGA-D7-6522	18.8667	0	0	0	0	0	0	0
TCGA-VQ-A91N	19	1	0	0	0	0	0	0
TCGA-IN-8462	19.0667	0	0	0	0	0	0	0
TCGA-D7-6520	19.1	0	0	0	0	0	0	0
TCGA-CG-4466	19.2333	0	0	0	0	0	0	0
TCGA-CG-4449	19.3333	0	0	0	0	0	0	0
TCGA-D7-6518	19.4	0	0	0	0	0	0	0
TCGA-BR-6458	19.6	1	0	0	0	0	0	0
TCGA-D7-8573	19.7667	0	0	0	0	0	0	0
TCGA-IN-A6RN	19.8	0	0	0	0	0	0	0
TCGA-FP-7829	19.8	0	0	0	0	0	0	0
TCGA-B7-A5TI	19.8333	0	0	0	0	0	0	0
TCGA-D7-A74A	20.2333	0	0	0	0	0	0	0
TCGA-BR-8291	20.2333	1	0	0	0	0	0	0
TCGA-CG-4300	20.3	1	0	0	0	0	0	0
TCGA-KB-A93G	20.4333	0	0	0	0	0	0	0
TCGA-D7-A6EZ	20.6	1	0	0	0	0	0	0
TCGA-BR-A4PE	20.7	0	0	0	0	0	0	0
TCGA-D7-6519	20.8333	0	0	0	0	0	0	0
TCGA-BR-A4PD	20.9333	0	0	0	0	0	0	0
TCGA-VQ-A91Q	21.1	1	0	0	0	0	0	0
TCGA-BR-8686	21.1667	1	0	0	0	0	0	0
TCGA-D7-8579	21.2	0	0	0	0	0	0	0
TCGA-D7-5579	21.2	0	0	0	0	0	0	0
TCGA-VQ-A94O	21.3333	1	0	0	0	0	0	0
TCGA-HU-8608	21.3667	0	0	0	0	0	0	0
TCGA-D7-8578	21.4333	0	0	0	0	0	0	0
TCGA-HU-A4H6	21.4667	0	0	0	0	0	0	0
TCGA-F1-A448	21.5667	0	0	0	0	0	0	0
TCGA-HU-A4GJ	21.6667	0	0	0	0	0	0	0
TCGA-BR-A4QI	21.7333	1	0	0	0	0	0	0
TCGA-VQ-A8E3	22.0333	1	0	0	0	0	0	0
TCGA-BR-7196	22.2	0	0	0	0	0	0	0
TCGA-BR-8364	22.5	0	0	0	0	0	0	0
TCGA-VQ-A8PE	22.5	1	0	0	0	0	0	0
TCGA-D7-A6F0	22.6	0	0	0	0	0	0	0
TCGA-FP-7998	22.6	0	0	0	0	0	0	0
TCGA-HU-A4GD	23.0667	0	0	0	0	0	0	0
TCGA-HU-8604	23.1333	0	0	0	0	0	0	0
TCGA-CG-4475	23.3	0	0	0	0	0	0	0
TCGA-HU-A4H5	24.1333	0	0	0	0	0	0	0
TCGA-HU-A4H4	24.1667	0	0	0	0	0	0	0
TCGA-HU-A4G6	24.6	0	0	0	0	0	0	0
TCGA-HU-A4G2	24.6333	0	0	0	0	0	0	0
TCGA-HU-8244	24.7333	0	0	0	0	0	0	0
TCGA-D7-8570	25.0667	0	0	0	0	0	0	0
TCGA-BR-8678	25.1333	0	0	0	0	0	0	0
TCGA-BR-6705	25.9667	1	0	0	0	0	0	0
TCGA-D7-5577	26.0667	1	0	0	0	0	0	0
TCGA-HU-A4GF	26.1667	0	0	0	0	0	0	0
TCGA-VQ-AA6G	26.4	1	0	0	0	0	0	0
TCGA-BR-6564	26.4667	1	0	0	0	0	0	0
TCGA-BR-8367	26.7	1	0	0	0	0	0	0
TCGA-D7-A6ET	26.8	0	0	0	0	0	0	0
TCGA-HJ-7597	26.8333	1	0	0	0	0	0	0
TCGA-BR-8677	27.1	0	0	0	0	0	0	0
TCGA-VQ-A94U	27.3	0	0	0	0	0	0	0
TCGA-BR-8589	27.5	0	0	0	0	0	0	0
TCGA-VQ-A8PU	27.7333	1	0	0	0	0	0	0
TCGA-VQ-AA6J	27.9333	0	0	0	0	0	0	0
TCGA-BR-A4IU	27.9333	0	0	0	0	0	0	0
TCGA-BR-A4J5	28.7333	0	0	0	0	0	0	0
TCGA-VQ-AA69	28.8	0	0	0	0	0	0	0
TCGA-BR-A4IV	28.9667	1	0	0	0	0	0	0
TCGA-BR-7723	29.1333	1	0	0	0	0	0	0
TCGA-BR-8286	29.8333	0	0	0	0	0	0	0
TCGA-BR-7958	29.9667	0	0	0	0	0	0	0
TCGA-VQ-A8PT	30	0	0	0	0	0	0	0
TCGA-CG-4443	30.4	0	0	0	0	0	0	0
TCGA-BR-6802	31.3333	0	0	0	0	0	0	0
TCGA-VQ-A8P8	31.4	0	0	0	0	0	0	0
TCGA-CG-4477	31.4	0	0	0	0	0	0	0
TCGA-BR-6803	31.6333	0	0	0	0	0	0	0
TCGA-BR-8372	31.7	0	0	0	0	0	0	0
TCGA-BR-8081	32.7	0	0	0	0	0	0	0
TCGA-BR-A4J7	32.9667	0	0	0	0	0	0	0
TCGA-BR-8682	33.0333	0	0	0	0	0	0	0
TCGA-VQ-AA6B	33.4	0	0	0	0	0	0	0
TCGA-BR-7959	33.6667	0	0	0	0	0	0	0
TCGA-BR-7715	34.1	0	0	0	0	0	0	0
TCGA-BR-A44T	34.6	0	0	0	0	0	0	0
TCGA-BR-A4CQ	35.4667	0	0	0	0	0	0	0
TCGA-BR-7704	35.7333	0	0	0	0	0	0	0
TCGA-RD-A8N9	36.1	0	0	0	0	0	0	0
TCGA-CG-5718	36.5	1	0	0	0	0	0	0
TCGA-BR-7703	36.6667	0	0	0	0	0	0	0
TCGA-IN-7806	36.8667	0	0	0	0	0	0	0
TCGA-D7-A4YX	36.9333	0	0	0	0	0	0	0
TCGA-BR-8058	37.7667	0	0	0	0	0	0	0
TCGA-VQ-A8E7	37.9333	0	0	0	0	0	0	0
TCGA-RD-A8MW	38.4333	1	0	0	0	0	0	0
TCGA-VQ-AA6A	39.4667	0	0	0	0	0	0	0
TCGA-BR-6563	39.6667	0	0	0	0	0	0	0
TCGA-VQ-A91A	40	0	0	0	0	0	0	0
TCGA-BR-7716	40.3333	0	0	0	0	0	0	0
TCGA-BR-6801	40.7667	0	0	0	0	0	0	0
TCGA-RD-A8N0	41.2	0	0	0	0	0	0	0
TCGA-VQ-A91V	43.2333	0	0	0	0	0	0	0
TCGA-VQ-A8E2	43.9667	0	0	0	0	0	0	0
TCGA-VQ-AA68	44.2667	0	0	0	0	0	0	0
TCGA-R5-A7O7	46.3	0	0	0	0	0	0	0
TCGA-VQ-A8PC	46.9	1	0	0	0	0	0	0
TCGA-CG-4444	47.7	0	0	0	0	0	0	0
TCGA-HF-7134	52.9333	0	0	0	0	0	0	0
TCGA-CG-4438	54.8333	0	0	0	0	0	0	0
TCGA-VQ-AA6F	54.8667	0	0	0	0	0	0	0
TCGA-VQ-A91Z	56.3333	0	0	0	0	0	0	0
TCGA-RD-A8N5	58.2333	1	0	0	0	0	0	0
TCGA-3M-AB46	58.8333	0	0	0	0	0	0	0
TCGA-FP-8209	60.3667	1	0	0	0	0	0	0
TCGA-VQ-A91W	61.7	0	0	0	0	0	0	0
TCGA-VQ-A91K	62.0667	0	0	0	0	0	0	0
TCGA-HF-7133	63.9333	0	0	0	0	0	0	0
TCGA-KB-A6F7	64.5	0	0	0	0	0	0	0
TCGA-VQ-A92D	67.7333	0	0	0	0	0	0	0
TCGA-RD-A8N4	72.3667	0	0	0	0	0	0	0
TCGA-F1-6875	73.2333	1	0	0	0	0	0	0
TCGA-VQ-A8PZ	74.4333	0	0	0	0	0	0	0
TCGA-R5-A7ZI	75.5667	0	0	0	0	0	0	0
TCGA-CG-5727	80.1667	0	0	0	0	0	0	0
TCGA-RD-A8N1	117.3	0	0	0	0	0	0	0
TCGA-RD-A8N2	118	0	0	0	0	0	0	0
TCGA-RD-A8MV	124	0	0	0	0	0	0	0
TCGA-BR-8363	0.266667	1	1	0	0	0	0	0
TCGA-FP-8631	0.566667	0	1	0	0	0	0	0
TCGA-CG-4306	1.03333	1	1	0	0	0	0	0
TCGA-CG-4440	4.06667	1	1	0	0	0	0	0
TCGA-CD-A486	6.4	1	1	0	0	0	0	0
TCGA-CD-A4MG	6.66667	1	1	0	0	0	0	0
TCGA-BR-8690	10.8333	0	1	0	0	0	0	0
TCGA-D7-A4YT	14.4667	0	1	0	0	0	0	0
TCGA-D7-8572	17.0333	0	1	0	0	0	0	0
TCGA-BR-8382	25.4	1	1	0	0	0	0	0
TCGA-BR-8484	25.5333	1	1	0	0	0	0	0
TCGA-HU-8249	29.3667	0	1	0	0	0	0	0
TCGA-BR-8078	30	0	1	0	0	0	0	0
TCGA-HF-A5NB	30.9333	0	1	0	0	0	0	0
TCGA-BR-6566	33.2333	0	1	0	0	0	0	0
TCGA-VQ-A8DT	49.4667	0	1	0	0	0	0	0
TCGA-CG-5732	70	1	1	0	0	0	0	0
TCGA-BR-8360	6.26667	0	0	1	0	0	0	0
TCGA-CD-8527	7.26667	1	0	1	0	0	0	0
TCGA-CD-8535	13	0	0	1	0	0	0	0
TCGA-BR-7851	19.1333	1	0	1	0	0	0	0
TCGA-VQ-A91D	11.8667	1	1	1	0	0	0	0
TCGA-F1-6874	14.6667	0	1	1	0	0	0	0
TCGA-VQ-A94R	43.1333	1	1	1	0	0	0	0
TCGA-RD-A7BW	5.2	1	0	0	1	0	0	0
TCGA-CG-4305	16.1667	0	0	0	1	0	0	0
TCGA-RD-A7C1	16.9	1	0	0	1	0	0	0
TCGA-MX-A5UJ	20	0	0	0	1	0	0	0
TCGA-CG-4460	22.3	1	0	0	1	0	0	0
TCGA-HU-A4H3	29.4	0	0	0	1	0	0	0
TCGA-HU-A4HD	33.8667	0	0	0	1	0	0	0
TCGA-HU-A4GQ	0.1	1	1	0	1	0	0	0
TCGA-BR-8487	1.13333	0	1	0	1	0	0	0
TCGA-BR-8289	2.7	1	1	0	1	0	0	0
TCGA-BR-4184	7.06667	1	1	0	1	0	0	0
TCGA-BR-4257	9.8	1	1	0	1	0	0	0
TCGA-VQ-A91E	22.1333	0	1	0	1	0	0	0
TCGA-BR-8361	31.5333	0	1	0	1	0	0	0
TCGA-VQ-A8P3	37.7333	0	1	0	1	0	0	0
TCGA-CG-5728	19.3	0	0	1	1	0	0	0
TCGA-HF-7132	78.3667	0	0	1	1	0	0	0
TCGA-BR-8297	7.5	0	0	0	0	1	0	0
TCGA-D7-A747	8.5	1	0	0	0	1	0	0
TCGA-BR-8485	9.33333	0	0	0	0	1	0	0
TCGA-D7-6822	12.5	0	0	0	0	1	0	0
TCGA-VQ-AA6K	12.6	1	0	0	0	1	0	0
TCGA-CD-5800	13.3333	0	0	0	0	1	0	0
TCGA-ZA-A8F6	17.5	0	0	0	0	1	0	0
TCGA-D7-8575	18.4667	1	0	0	0	1	0	0
TCGA-VQ-A91S	33.3333	0	0	0	0	1	0	0
TCGA-HU-A4GX	20.5333	0	0	1	0	1	0	0
TCGA-CG-5721	6.1	0	0	0	1	1	0	0
TCGA-SW-A7EA	19.3	0	0	0	1	1	0	0
TCGA-F1-6177	6.66667	1	0	0	0	0	1	0
TCGA-D7-A6EY	11.6	1	0	0	0	0	1	0
TCGA-HU-A4GH	11.9333	0	0	0	0	0	1	0
TCGA-CD-8536	12.6	0	0	0	0	0	1	0
TCGA-CD-8531	12.7667	0	0	0	0	0	1	0
TCGA-CD-8524	12.9333	0	0	0	0	0	1	0
TCGA-CG-5725	15.2333	1	0	0	0	0	1	0
TCGA-BR-6707	20.1667	1	0	0	0	0	1	0
TCGA-BR-7707	36.3333	0	0	0	0	0	1	0
TCGA-BR-6852	45.5667	0	0	0	0	0	1	0
TCGA-HU-A4GU	6.66667	0	1	0	0	0	1	0
TCGA-HU-A4GN	30.4	0	0	1	0	0	1	0
TCGA-HU-A4G8	23	0	0	0	1	0	1	0
TCGA-BR-A4PF	1.16667	0	0	0	0	0	0	1
TCGA-BR-4267	6.26667	1	0	0	0	0	0	1
TCGA-BR-4280	6.7	1	0	0	0	0	0	1
TCGA-VQ-A8P5	7.83333	1	0	0	0	0	0	1
TCGA-HU-A4GP	9.1	0	0	0	0	0	0	1
TCGA-CG-4465	9.13333	1	0	0	0	0	0	1
TCGA-VQ-A8PY	14.5333	1	0	0	0	0	0	1
TCGA-D7-A4Z0	14.9667	0	0	0	0	0	0	1
TCGA-FP-8099	17.3	0	0	0	0	0	0	1
TCGA-VQ-A8PP	23.7333	1	0	0	0	0	0	1
TCGA-B7-5816	27.0667	0	0	0	0	0	0	1
TCGA-BR-4201	31.3333	1	0	0	0	0	0	1
TCGA-VQ-A8PB	34.7667	1	0	0	0	0	0	1
TCGA-KB-A93J	37.4667	0	0	0	0	0	0	1
TCGA-KB-A93H	38.1667	0	0	0	0	0	0	1
TCGA-VQ-A924	56.2	1	0	0	0	0	0	1
TCGA-VQ-A8PX	65.4667	0	0	0	0	0	0	1
TCGA-BR-8368	4.36667	0	1	0	0	0	0	1
TCGA-CD-A4MI	11.9333	1	1	0	0	0	0	1
TCGA-D7-A4YU	16.6667	0	1	0	0	0	0	1
TCGA-BR-4191	18.6	1	1	0	0	0	0	1
TCGA-HU-8602	22.6333	0	1	0	0	0	0	1
TCGA-HU-A4GT	6.6	0	0	1	0	0	0	1
TCGA-VQ-A8P2	38.6667	0	1	1	0	0	0	1
TCGA-CG-5733	21.3667	1	0	0	1	0	0	1
TCGA-HU-A4G9	24.5333	0	1	0	1	0	0	1
TCGA-BR-8680	32.4	0	1	0	1	0	0	1
TCGA-BR-A4QL	16.3667	1	0	1	1	0	0	1
TCGA-BR-6452	35.1667	0	1	1	1	0	0	1
TCGA-VQ-A8PO	9.4	1	0	0	0	1	0	1
TCGA-CG-5726	29.3667	1	0	0	1	1	0	1
TCGA-BR-8591	28.5333	0	1	0	0	0	1	1
TCGA-CG-5723	83.2	0	0	0	0	1	1	1

## Sheet: KM-CNA
Table S3 KM of GC patients in CNA and non-CNA group (0=non-CNA, 1=CNA)
ID	futime	fustat	FBN1-1	FN1-1	HGF-1	MMP9-1	THBS1-1	VCAN-1
TCGA-BR-8380	0.7	1	0	0	0	0	0	0
TCGA-CG-5720	1	1	0	0	0	0	0	0
TCGA-CG-4306	1.03333	1	0	0	0	0	0	0
TCGA-VQ-A94P	2.7	1	0	0	0	0	0	0
TCGA-BR-8384	3.76667	0	0	0	0	0	0	0
TCGA-MX-A5UG	3.76667	1	0	0	0	0	0	0
TCGA-BR-4253	4.13333	1	0	0	0	0	0	0
TCGA-BR-8368	4.36667	0	0	0	0	0	0	0
TCGA-D7-A748	4.4	1	0	0	0	0	0	0
TCGA-FP-8210	5.1	1	0	0	0	0	0	0
TCGA-RD-A7BW	5.2	1	0	0	0	0	0	0
TCGA-HU-A4G3	5.66667	0	0	0	0	0	0	0
TCGA-CG-5721	6.1	0	0	0	0	0	0	0
TCGA-BR-8592	6.36667	1	0	0	0	0	0	0
TCGA-HU-A4GT	6.6	0	0	0	0	0	0	0
TCGA-VQ-A927	6.66667	1	0	0	0	0	0	0
TCGA-CG-5717	7.06667	1	0	0	0	0	0	0
TCGA-HU-A4H8	9	0	0	0	0	0	0	0
TCGA-BR-6710	9.1	0	0	0	0	0	0	0
TCGA-CG-4465	9.13333	1	0	0	0	0	0	0
TCGA-BR-7957	9.2	1	0	0	0	0	0	0
TCGA-VQ-A8PO	9.4	1	0	0	0	0	0	0
TCGA-BR-4256	9.46667	1	0	0	0	0	0	0
TCGA-BR-4279	9.7	1	0	0	0	0	0	0
TCGA-CD-5803	11.3667	1	0	0	0	0	0	0
TCGA-D7-A6EY	11.6	1	0	0	0	0	0	0
TCGA-BR-8371	11.9667	1	0	0	0	0	0	0
TCGA-CD-8531	12.7667	0	0	0	0	0	0	0
TCGA-BR-8588	12.9667	0	0	0	0	0	0	0
TCGA-CD-5798	13.6	0	0	0	0	0	0	0
TCGA-D7-A4Z0	14.9667	0	0	0	0	0	0	0
TCGA-HU-A4HB	15.9	1	0	0	0	0	0	0
TCGA-BR-A4QL	16.3667	1	0	0	0	0	0	0
TCGA-VQ-A8PD	16.5333	1	0	0	0	0	0	0
TCGA-RD-A8NB	17.1	1	0	0	0	0	0	0
TCGA-D7-6524	18.1	0	0	0	0	0	0	0
TCGA-D7-6522	18.8667	0	0	0	0	0	0	0
TCGA-BR-7851	19.1333	1	0	0	0	0	0	0
TCGA-SW-A7EA	19.3	0	0	0	0	0	0	0
TCGA-IN-A6RN	19.8	0	0	0	0	0	0	0
TCGA-MX-A5UJ	20	0	0	0	0	0	0	0
TCGA-F1-A448	21.5667	0	0	0	0	0	0	0
TCGA-HU-A4GJ	21.6667	0	0	0	0	0	0	0
TCGA-BR-8364	22.5	0	0	0	0	0	0	0
TCGA-HU-8602	22.6333	0	0	0	0	0	0	0
TCGA-HU-A4G8	23	0	0	0	0	0	0	0
TCGA-VQ-A8PP	23.7333	1	0	0	0	0	0	0
TCGA-HU-A4G9	24.5333	0	0	0	0	0	0	0
TCGA-BR-8382	25.4	1	0	0	0	0	0	0
TCGA-BR-8591	28.5333	0	0	0	0	0	0	0
TCGA-BR-A4J5	28.7333	0	0	0	0	0	0	0
TCGA-VQ-AA69	28.8	0	0	0	0	0	0	0
TCGA-BR-A4IV	28.9667	1	0	0	0	0	0	0
TCGA-HF-A5NB	30.9333	0	0	0	0	0	0	0
TCGA-BR-6802	31.3333	0	0	0	0	0	0	0
TCGA-VQ-A8P8	31.4	0	0	0	0	0	0	0
TCGA-BR-6803	31.6333	0	0	0	0	0	0	0
TCGA-BR-8372	31.7	0	0	0	0	0	0	0
TCGA-BR-8680	32.4	0	0	0	0	0	0	0
TCGA-BR-8081	32.7	0	0	0	0	0	0	0
TCGA-BR-A44T	34.6	0	0	0	0	0	0	0
TCGA-BR-6452	35.1667	0	0	0	0	0	0	0
TCGA-BR-7707	36.3333	0	0	0	0	0	0	0
TCGA-VQ-A8P3	37.7333	0	0	0	0	0	0	0
TCGA-VQ-A8P2	38.6667	0	0	0	0	0	0	0
TCGA-RD-A8N0	41.2	0	0	0	0	0	0	0
TCGA-BR-6852	45.5667	0	0	0	0	0	0	0
TCGA-VQ-A924	56.2	1	0	0	0	0	0	0
TCGA-FP-8209	60.3667	1	0	0	0	0	0	0
TCGA-VQ-A91K	62.0667	0	0	0	0	0	0	0
TCGA-RD-A8N4	72.3667	0	0	0	0	0	0	0
TCGA-CG-5723	83.2	0	0	0	0	0	0	0
TCGA-RD-A8N2	118	0	0	0	0	0	0	0
TCGA-BR-A4J6	0.666667	0	0	1	0	0	0	0
TCGA-VQ-A94U	27.3	0	0	1	0	0	0	0
TCGA-BR-8361	31.5333	0	0	1	0	0	0	0
TCGA-BR-8058	37.7667	0	0	1	0	0	0	0
TCGA-BR-8366	0.966667	0	0	0	1	0	0	0
TCGA-BR-8487	1.13333	0	0	0	1	0	0	0
TCGA-F1-6177	6.66667	1	0	0	1	0	0	0
TCGA-B7-5818	11.8667	0	0	0	1	0	0	0
TCGA-VQ-A91D	11.8667	1	0	0	1	0	0	0
TCGA-D7-8574	17.4333	0	0	0	1	0	0	0
TCGA-BR-6705	25.9667	1	0	0	1	0	0	0
TCGA-HU-A4H3	29.4	0	0	0	1	0	0	0
TCGA-BR-A4J7	32.9667	0	0	0	1	0	0	0
TCGA-VQ-A8PB	34.7667	1	0	0	1	0	0	0
TCGA-BR-6566	33.2333	0	0	1	1	0	0	0
TCGA-HU-A4GY	0.266667	0	0	0	0	1	0	0
TCGA-BR-A4J9	0.466667	0	0	0	0	1	0	0
TCGA-CG-5722	1	0	0	0	0	1	0	0
TCGA-BR-8676	7.63333	0	0	0	0	1	0	0
TCGA-D7-A747	8.5	1	0	0	0	1	0	0
TCGA-BR-8590	9.46667	1	0	0	0	1	0	0
TCGA-B7-A5TK	9.6	0	0	0	0	1	0	0
TCGA-CD-8532	11.8	1	0	0	0	1	0	0
TCGA-D7-6818	12.5333	1	0	0	0	1	0	0
TCGA-IN-AB1X	13.7	0	0	0	0	1	0	0
TCGA-BR-6457	13.8667	0	0	0	0	1	0	0
TCGA-BR-6455	14.0667	1	0	0	0	1	0	0
TCGA-FP-7916	14.2667	1	0	0	0	1	0	0
TCGA-BR-7722	15.5333	1	0	0	0	1	0	0
TCGA-VQ-A8PQ	15.8667	1	0	0	0	1	0	0
TCGA-BR-6453	16.1667	0	0	0	0	1	0	0
TCGA-D7-8572	17.0333	0	0	0	0	1	0	0
TCGA-BR-6707	20.1667	1	0	0	0	1	0	0
TCGA-BR-8291	20.2333	1	0	0	0	1	0	0
TCGA-HU-8608	21.3667	0	0	0	0	1	0	0
TCGA-HU-8244	24.7333	0	0	0	0	1	0	0
TCGA-D7-5577	26.0667	1	0	0	0	1	0	0
TCGA-VQ-AA6G	26.4	1	0	0	0	1	0	0
TCGA-BR-8677	27.1	0	0	0	0	1	0	0
TCGA-BR-8589	27.5	0	0	0	0	1	0	0
TCGA-BR-4201	31.3333	1	0	0	0	1	0	0
TCGA-VQ-A91S	33.3333	0	0	0	0	1	0	0
TCGA-BR-6563	39.6667	0	0	0	0	1	0	0
TCGA-BR-4280	6.7	1	1	0	0	1	0	0
TCGA-BR-7723	29.1333	1	1	0	0	1	0	0
TCGA-BR-8080	9.73333	1	0	1	0	1	0	0
TCGA-D7-A6EV	11.4	0	0	1	0	1	0	0
TCGA-IN-A6RS	12.7667	0	0	1	0	1	0	0
TCGA-BR-7717	18.4	1	0	1	0	1	0	0
TCGA-BR-7196	22.2	0	0	1	0	1	0	0
TCGA-CG-4460	22.3	1	0	1	0	1	0	0
TCGA-VQ-A8PX	65.4667	0	0	1	0	1	0	0
TCGA-HU-A4GQ	0.1	1	0	0	1	1	0	0
TCGA-BR-A4J4	0.533333	0	0	0	1	1	0	0
TCGA-VQ-A8PM	1.9	1	0	0	1	1	0	0
TCGA-VQ-A8PF	2.53333	1	0	0	1	1	0	0
TCGA-CG-4301	3.06667	0	0	0	1	1	0	0
TCGA-FP-7735	3.53333	1	0	0	1	1	0	0
TCGA-BR-4187	4.7	1	0	0	1	1	0	0
TCGA-VQ-A928	5.8	1	0	0	1	1	0	0
TCGA-CD-A4MG	6.66667	1	0	0	1	1	0	0
TCGA-CG-4469	7.16667	1	0	0	1	1	0	0
TCGA-BR-8381	7.46667	0	0	0	1	1	0	0
TCGA-BR-8297	7.5	0	0	0	1	1	0	0
TCGA-CG-5734	8.1	1	0	0	1	1	0	0
TCGA-CD-5804	12.2667	0	0	0	1	1	0	0
TCGA-BR-A44U	14.0667	1	0	0	1	1	0	0
TCGA-CG-4441	14.2	1	0	0	1	1	0	0
TCGA-F1-6874	14.6667	0	0	0	1	1	0	0
TCGA-CG-4305	16.1667	0	0	0	1	1	0	0
TCGA-ZA-A8F6	17.5	0	0	0	1	1	0	0
TCGA-BR-6456	17.5333	1	0	0	1	1	0	0
TCGA-D7-6521	18.8	0	0	0	1	1	0	0
TCGA-KB-A93G	20.4333	0	0	0	1	1	0	0
TCGA-HU-A4GX	20.5333	0	0	0	1	1	0	0
TCGA-D7-8579	21.2	0	0	0	1	1	0	0
TCGA-D7-8578	21.4333	0	0	0	1	1	0	0
TCGA-VQ-A8E3	22.0333	1	0	0	1	1	0	0
TCGA-VQ-A91E	22.1333	0	0	0	1	1	0	0
TCGA-BR-6564	26.4667	1	0	0	1	1	0	0
TCGA-CG-5726	29.3667	1	0	0	1	1	0	0
TCGA-BR-8682	33.0333	0	0	0	1	1	0	0
TCGA-D7-A4YX	36.9333	0	0	0	1	1	0	0
TCGA-VQ-A91A	40	0	0	0	1	1	0	0
TCGA-BR-6801	40.7667	0	0	0	1	1	0	0
TCGA-HF-7134	52.9333	0	0	0	1	1	0	0
TCGA-R5-A7ZI	75.5667	0	0	0	1	1	0	0
TCGA-RD-A8MV	124	0	0	0	1	1	0	0
TCGA-BR-A4J8	13.7	0	0	1	1	1	0	0
TCGA-BR-8059	14.6333	1	0	1	1	1	0	0
TCGA-BR-8296	15.8	1	0	1	1	1	0	0
TCGA-D7-A4YU	16.6667	0	0	1	1	1	0	0
TCGA-HU-A4G2	24.6333	0	0	1	1	1	0	0
TCGA-VQ-AA6J	27.9333	0	0	1	1	1	0	0
TCGA-KB-A93J	37.4667	0	0	0	0	0	1	0
TCGA-BR-4267	6.26667	1	1	0	0	0	1	0
TCGA-R5-A805	9.36667	1	1	0	0	0	1	0
TCGA-RD-A7BS	11.2	1	1	0	0	0	1	0
TCGA-HF-7133	63.9333	0	0	1	0	0	1	0
TCGA-BR-6709	12.3333	1	1	1	0	0	1	0
TCGA-D7-8575	18.4667	1	0	0	1	0	1	0
TCGA-VQ-A91Q	21.1	1	1	1	1	0	1	0
TCGA-D7-A6EZ	20.6	1	0	0	0	1	1	0
TCGA-CG-5719	1.03333	0	1	0	0	1	1	0
TCGA-IN-A6RJ	12.6333	0	1	0	0	1	1	0
TCGA-RD-A7C1	16.9	1	1	0	0	1	1	0
TCGA-D7-6519	20.8333	0	1	0	0	1	1	0
TCGA-BR-8686	21.1667	1	1	0	0	1	1	0
TCGA-HU-8604	23.1333	0	1	0	0	1	1	0
TCGA-F1-A72C	11.5333	0	1	0	0	1	1	0
TCGA-VQ-A92D	67.7333	0	0	1	0	1	1	0
TCGA-D7-A74A	20.2333	0	1	1	0	1	1	0
TCGA-BR-A4PF	1.16667	0	1	1	0	1	1	0
TCGA-FP-A8CX	0.233333	0	1	0	1	1	1	0
TCGA-BR-8077	0.7	0	1	0	1	1	1	0
TCGA-CD-8530	12.5667	0	1	0	1	1	1	0
TCGA-D7-6525	13.5333	1	1	0	1	1	1	0
TCGA-FP-7998	22.6	0	1	0	1	1	1	0
TCGA-VQ-A8DT	49.4667	0	1	0	1	1	1	0
TCGA-RD-A7BT	8.73333	1	1	0	1	1	1	0
TCGA-CD-5799	13.2	0	1	0	1	1	1	0
TCGA-CG-5724	12.2	1	1	1	1	1	1	0
TCGA-CD-A48A	12.6	0	1	1	1	1	1	0
TCGA-D7-5578	12.8333	0	1	1	1	1	1	0
TCGA-VQ-AA64	18.6667	1	1	1	1	1	1	0
TCGA-HJ-7597	26.8333	1	1	1	1	1	1	0
TCGA-IN-7808	3.5	1	1	1	1	1	1	0
TCGA-B7-A5TI	19.8333	0	0	0	0	0	0	1
TCGA-BR-8367	26.7	1	0	0	0	0	0	1
TCGA-HF-7132	78.3667	0	0	0	0	0	0	1
TCGA-CD-A489	11.4667	1	0	1	0	0	0	1
TCGA-VQ-A8P5	7.83333	1	0	0	1	0	0	1
TCGA-BR-8284	8.16667	1	0	0	1	0	0	1
TCGA-CG-5725	15.2333	1	0	0	1	0	0	1
TCGA-BR-8365	17.7667	1	0	0	1	0	0	1
TCGA-VQ-A8E7	37.9333	0	0	0	1	0	0	1
TCGA-IN-A7NR	6.6	0	1	0	1	0	0	1
TCGA-CD-8534	12.2333	0	0	1	1	0	0	1
TCGA-IN-AB1V	15.9667	0	0	1	1	0	0	1
TCGA-HU-8238	1.53333	0	0	0	0	1	0	1
TCGA-CG-4437	8.16667	0	0	0	0	1	0	1
TCGA-CD-A487	12.4667	0	0	0	0	1	0	1
TCGA-VQ-AA6K	12.6	1	0	0	0	1	0	1
TCGA-MX-A666	14.2333	0	0	0	0	1	0	1
TCGA-VQ-AA6D	17.3667	0	0	0	0	1	0	1
TCGA-VQ-A8PE	22.5	1	0	0	0	1	0	1
TCGA-BR-8484	25.5333	1	0	0	0	1	0	1
TCGA-IN-7806	36.8667	0	0	0	0	1	0	1
TCGA-BR-7716	40.3333	0	0	0	0	1	0	1
TCGA-VQ-A8PC	46.9	1	0	0	0	1	0	1
TCGA-HU-8610	0.766667	0	0	1	0	1	0	1
TCGA-IN-A6RR	6.83333	1	0	1	0	1	0	1
TCGA-CD-8524	12.9333	0	0	1	0	1	0	1
TCGA-R5-A7O7	46.3	0	0	1	0	1	0	1
TCGA-HU-A4H5	24.1333	0	1	1	0	1	0	1
TCGA-FP-8631	0.566667	0	0	0	1	1	0	1
TCGA-ZQ-A9CR	0.8	1	0	0	1	1	0	1
TCGA-HU-A4GC	3.3	0	0	0	1	1	0	1
TCGA-RD-A8N6	9.06667	1	0	0	1	1	0	1
TCGA-B7-A5TN	9.56667	0	0	0	1	1	0	1
TCGA-VQ-A94T	11.4	1	0	0	1	1	0	1
TCGA-BR-8060	11.6	1	0	0	1	1	0	1
TCGA-CD-5800	13.3333	0	0	0	1	1	0	1
TCGA-BR-4191	18.6	1	0	0	1	1	0	1
TCGA-D7-8573	19.7667	0	0	0	1	1	0	1
TCGA-CG-4475	23.3	0	0	0	1	1	0	1
TCGA-D7-8570	25.0667	0	0	0	1	1	0	1
TCGA-BR-8678	25.1333	0	0	0	1	1	0	1
TCGA-HU-A4GF	26.1667	0	0	0	1	1	0	1
TCGA-BR-7958	29.9667	0	0	0	1	1	0	1
TCGA-VQ-A91V	43.2333	0	0	0	1	1	0	1
TCGA-VQ-AA6F	54.8667	0	0	0	1	1	0	1
TCGA-RD-A8N5	58.2333	1	0	0	1	1	0	1
TCGA-BR-A4CS	1.5	1	0	1	1	1	0	1
TCGA-BR-8295	2.23333	1	0	1	1	1	0	1
TCGA-VQ-A8DV	13.4333	1	0	1	1	1	0	1
TCGA-BR-8369	14.2333	0	0	1	1	1	0	1
TCGA-CD-8533	15.6	0	0	1	1	1	0	1
TCGA-BR-6458	19.6	1	0	1	1	1	0	1
TCGA-FP-7829	19.8	0	0	1	1	1	0	1
TCGA-CG-4443	30.4	0	0	1	1	1	0	1
TCGA-BR-7715	34.1	0	0	1	1	1	0	1
TCGA-CG-5718	36.5	1	0	1	1	1	0	1
TCGA-VQ-AA6A	39.4667	0	0	1	1	1	0	1
TCGA-VQ-A8E2	43.9667	0	0	1	1	1	0	1
TCGA-HU-A4GD	23.0667	0	1	1	1	1	0	1
TCGA-FP-8211	13.7667	0	1	0	0	0	1	1
TCGA-IN-8462	19.0667	0	1	0	1	0	1	1
TCGA-BR-8286	29.8333	0	1	1	1	0	1	1
TCGA-CD-8529	12.4667	0	0	0	0	1	1	1
TCGA-IP-7968	2.56667	0	1	0	0	1	1	1
TCGA-BR-8289	2.7	1	1	0	0	1	1	1
TCGA-FP-A4BF	5.6	1	1	0	0	1	1	1
TCGA-SW-A7EB	5.86667	0	1	0	0	1	1	1
TCGA-CD-8527	7.26667	1	1	0	0	1	1	1
TCGA-VQ-A922	9.16667	1	1	0	0	1	1	1
TCGA-D7-6822	12.5	0	1	0	0	1	1	1
TCGA-VQ-A91Z	56.3333	0	1	0	0	1	1	1
TCGA-3M-AB46	58.8333	0	1	0	0	1	1	1
TCGA-VQ-A8PH	12.9667	1	1	0	0	1	1	1
TCGA-CG-5732	70	1	1	0	0	1	1	1
TCGA-BR-8485	9.33333	0	0	1	0	1	1	1
TCGA-VQ-A91N	19	1	0	1	0	1	1	1
TCGA-BR-7901	3.5	1	1	1	0	1	1	1
TCGA-EQ-8122	8.1	1	1	1	0	1	1	1
TCGA-VQ-A91Y	9.86667	1	1	1	0	1	1	1
TCGA-IN-A7NT	10.7667	0	1	1	0	1	1	1
TCGA-CD-8526	12.7	0	1	1	0	1	1	1
TCGA-CD-8525	12.7667	0	1	1	0	1	1	1
TCGA-CG-4477	31.4	0	1	1	0	1	1	1
TCGA-CG-4444	47.7	0	1	1	0	1	1	1
TCGA-BR-8687	8.33333	1	1	1	0	1	1	1
TCGA-R5-A7ZE	18.4667	1	1	1	0	1	1	1
TCGA-BR-8373	15	0	1	0	1	1	1	1
TCGA-CG-4436	8.1	0	1	0	1	1	1	1
TCGA-R5-A7ZF	8.63333	1	1	0	1	1	1	1
TCGA-VQ-A91X	9.63333	1	1	0	1	1	1	1
TCGA-BR-4257	9.8	1	1	0	1	1	1	1
TCGA-D7-6527	10.4	1	1	0	1	1	1	1
TCGA-BR-8690	10.8333	0	1	0	1	1	1	1
TCGA-D7-A6EX	11.4667	0	1	0	1	1	1	1
TCGA-IN-A7NU	11.8667	0	1	0	1	1	1	1
TCGA-IN-A6RL	13.5333	1	1	0	1	1	1	1
TCGA-D7-A6F2	15.8667	0	1	0	1	1	1	1
TCGA-D7-6520	19.1	0	1	0	1	1	1	1
TCGA-HU-A4H6	21.4667	0	1	0	1	1	1	1
TCGA-D7-A6F0	22.6	0	1	0	1	1	1	1
TCGA-HU-8249	29.3667	0	1	0	1	1	1	1
TCGA-RD-A8N9	36.1	0	1	0	1	1	1	1
TCGA-RD-A8MW	38.4333	1	1	0	1	1	1	1
TCGA-VQ-A94R	43.1333	1	1	0	1	1	1	1
TCGA-CG-4438	54.8333	0	1	0	1	1	1	1
TCGA-RD-A8N1	117.3	0	1	0	1	1	1	1
TCGA-VQ-A8PJ	2.73333	1	1	0	1	1	1	1
TCGA-IN-8663	3.43333	1	1	0	1	1	1	1
TCGA-R5-A7ZR	6.16667	1	1	0	1	1	1	1
TCGA-BR-8683	10	1	1	0	1	1	1	1
TCGA-HU-A4GH	11.9333	0	1	0	1	1	1	1
TCGA-CD-8528	12.5	0	1	0	1	1	1	1
TCGA-BR-7959	33.6667	0	1	0	1	1	1	1
TCGA-KB-A6F7	64.5	0	1	0	1	1	1	1
TCGA-FP-A9TM	6.3	0	0	1	1	1	1	1
TCGA-BR-6565	9.3	1	0	1	1	1	1	1
TCGA-IN-A6RI	18.6333	0	0	1	1	1	1	1
TCGA-VQ-A94O	21.3333	1	0	1	1	1	1	1
TCGA-VQ-A91U	1.73333	1	1	1	1	1	1	1
TCGA-HU-A4H0	2.13333	0	1	1	1	1	1	1
TCGA-CG-4440	4.06667	1	1	1	1	1	1	1
TCGA-BR-8483	5.46667	0	1	1	1	1	1	1
TCGA-VQ-A8DU	5.53333	1	1	1	1	1	1	1
TCGA-HU-A4GP	9.1	0	1	1	1	1	1	1
TCGA-MX-A663	10	1	1	1	1	1	1	1
TCGA-B7-A5TJ	11.1667	0	1	1	1	1	1	1
TCGA-CD-A48C	11.7667	1	1	1	1	1	1	1
TCGA-CD-A4MH	12.3667	0	1	1	1	1	1	1
TCGA-CD-8535	13	0	1	1	1	1	1	1
TCGA-HU-A4H2	13.1333	0	1	1	1	1	1	1
TCGA-CD-5801	13.3667	1	1	1	1	1	1	1
TCGA-D7-8576	14.8667	1	1	1	1	1	1	1
TCGA-D7-6528	15.4333	0	1	1	1	1	1	1
TCGA-D7-6526	17.4333	0	1	1	1	1	1	1
TCGA-VQ-A8PK	18.1	1	1	1	1	1	1	1
TCGA-CG-4466	19.2333	0	1	1	1	1	1	1
TCGA-HU-A4H4	24.1667	0	1	1	1	1	1	1
TCGA-VQ-A8PU	27.7333	1	1	1	1	1	1	1
TCGA-HU-A4HD	33.8667	0	1	1	1	1	1	1
TCGA-BR-7704	35.7333	0	1	1	1	1	1	1
TCGA-VQ-AA68	44.2667	0	1	1	1	1	1	1
TCGA-VQ-A925	4.6	1	1	1	1	1	1	1
TCGA-CD-A486	6.4	1	1	1	1	1	1	1
TCGA-HU-A4GU	6.66667	0	1	1	1	1	1	1
TCGA-BR-7197	9.33333	0	1	1	1	1	1	1
TCGA-VQ-A8DZ	13.2	1	1	1	1	1	1	1
TCGA-D7-6815	16.2	0	1	1	1	1	1	1
TCGA-FP-8099	17.3	0	1	1	1	1	1	1
TCGA-VQ-A8E0	18.7333	1	1	1	1	1	1	1
TCGA-KB-A93H	38.1667	0	1	1	1	1	1	1
TCGA-F1-6875	73.2333	1	1	1	1	1	1	1
